# Supplementary material for: Metarhizium-Inoculated Coffee Seeds Promote Plant Growth and Biocontrol of Coffee Leaf Miner
Source: Microorganisms. 2024 Sep 6;12(9):1845. doi: 10.3390/microorganisms12091845 (PMC11433645; doi:10.3390/microorganisms12091845)
Supplement: Supplementary file 1 [file microorganisms-12-01845-s001.zip]

Archive with 1 entries (1 files):
- microorganisms-3163212-supplementary.pdf
